# Supplementary material for: Landscapes of Urbanization and De-Urbanization: A Large-Scale Approach to Investigating the Indus Civilization’s Settlement Distributions in Northwest India
Source: J Field Archaeol. 2018 May 12;43(4):284–99. doi: 10.1080/00934690.2018.1464332 (PMC7665814; doi:10.1080/00934690.2018.1464332)
Supplement: Green_Supplemental_Material_RFP.csv [file YJFA_A_1464332_SM7444.csv]

Supplemental Material 1: Site locations from the pilot TwoRains database in the sample area.
ptr_id	site_name	longitude	latitude	source_table	chronology	precise	gps	error	earliest_report_date	report_count
3359	Aharwan I	75.53433333	29.6	Singh et al. 2011	medieval	yes	yes		1986	2
1588	Ahulana II	76.08333333	29.18333333	Kumar 2009	late_harappan				2000	1
4856	Akanwali	75.78522222	29.66336111	Dangi 2011	early_harappan, early_historic, medieval	yes	yes		2010	1
4880	Akkanwali I	75.42619444	29.88333333	Sharan et al. 2013	early_harappan, late_harappan, medieval	yes	yes		1993	1
4881	Alampur Mandran II	75.45575	29.82080556	Sharan et al. 2013	early_harappan, early_historic	yes	yes		2013	1
3315	Alawalwas	75.4895	29.71733333	Singh et al. 2011	medieval	yes	yes		2011	1
3220	Ali Sadar I	75.3545	29.57433333	Singh et al. 2011	early_historic, medieval	yes	yes		2011	1
3205	Ali Sadar II	75.317	29.57483333	Singh et al. 2011	pgw, early_historic, medieval	yes	yes		2011	1
3209	Alike I	75.333333	29.75	Possehl (1999) Database	late_harappan				1986	1
4882	Alike I	75.83527778	29.74052778	Sharan et al. 2013	early_harappan, mature_harappan, late_harappan, medieval	yes	yes		1993	1
3277	Alimpur Mandran I	75.43483333	29.8345	Singh et al. 2011	early_historic, medieval	yes	yes		2011	1
3290	Alimpur Mandran II	75.45666667	29.8405	Singh et al. 2011	early_historic	yes	yes		2011	1
3291	Alimpur Mandran III	75.45766667	29.81833333	Singh et al. 2011	medieval	yes	yes		2011	1
3304	Alimpur Mandran IV	75.4705	29.84166667	Singh et al. 2011	early_historic, medieval	yes	yes		2011	1
4949	Alipur	76.25	29.5	Joshi et al. 1984	late_harappan	no			1984	1
3296	Alipur Mandran	75.46666667	29.83333333	Possehl (1999) Database	early_harappan, mature_harappan, late_harappan				1984	2
3699	Alipura II	76.23194444	29.51361111	Chakrabarti and Saini 2009	late_harappan	yes			1981	2
3743	Alipura One	76.26527778	29.51361111	Possehl (1999) Database	late_harappan	yes			1984	2
1672	Alipura I	76.23194444	29.14694444	Kumar 2009	late_harappan	yes			1981	2
4950	Amar Heri	76.3	29.33333333	Joshi et al. 1984	late_harappan	no			1984	1
3535	Amargarh	76.019444	29.618056	Kumar 2009	early_harappan, late_harappan	yes			1981	4
3645	Amargarh I	76.16666667	29.61805556	Chakrabarti and Saini 2009	early_harappan, late_harappan, early_historic	yes			1981	2
3533	Amargarh/Amar Garh	76.01666667	29.61666667	Kumar 2009	early_harappan, late_harappan				1981	2
1708	Amarheri I	76.3125	29.33888889	Chakrabarti and Saini 2009	early_harappan, late_harappan	yes			1981	2
3791	Amarheri II	76.30555556	29.34861111	Law KMZ	late_harappan	yes			1984	1
3595	Arada	76.10555556	29.29166667	Possehl (1999) Database	early_harappan	yes			1988	1
3320	Ayalki I	75.493	29.57633333	Singh et al. 2011	early_historic	yes	yes		1986	1
3318	Ayalki II	75.49183333	29.55483333	Singh et al. 2011	medieval	yes	yes		1986	1
3317	Ayalki III	75.49066667	29.5675	Singh et al. 2011	medieval	yes	yes		1986	1
3690	Badala I	76.22083333	29.13333333	Chakrabarti and Saini 2009	late_harappan, early_historic	yes		yes	2006	2
3425	Badalgarh	75.65266667	29.76883333	Singh et al. 2011	medieval	yes	yes		2011	1
3590	Badanpur	76.09583333	29.54555556	Chakrabarti and Saini 2009	medieval	yes			1981	2
1518	Badhawar	75.96128333	29.33706667	Singh et al. 2010	none	yes	yes		2010	1
3798	Badsikri Kalan	76.31305556	29.60638889	Chakrabarti and Saini 2009	late_harappan, pgw	yes			1981	5
3808	Badsikri Kalan One	76.31777778	29.60583333	Possehl (1999) Database	late_harappan, pgw	yes			1981	2
3809	Badsikri Kalan II	76.31777778	29.61138889	Chakrabarti and Saini 2009	pgw, medieval	yes			1981	2
4951	Badsikri Khurd	76.3	29.6	Joshi et al. 1984	late_harappan	no			1984	1
1664	Baganwala	76.2139	29.26398333	Singh et al. 2010	early_historic	yes	yes		1981	3
3450	Bahunra	75.68633333	29.62266667	Singh et al. 2011	medieval	yes	yes		2009	2
3611	Balarkha	76.12861111	29.64583333	Kumar 2009	late_harappan	yes			1981	2
3333	Baliala	75.5055	29.72666667	Singh et al. 2011	early_historic	yes	yes		2009	2
3880	Balu (Balu I)	76.36666667	29.66666667	Chakrabarti and Saini 2009	early_harappan, mature_harappan, late_harappan				2002	1
3883	Balu II	76.36972222	29.65	Chakrabarti and Saini 2009	early_harappan, mature_harappan, late_harappan	yes			1981	3
3243	Banawali	75.38866667	29.59233333	Singh et al. 2011	early_harappan, mature_harappan, late_harappan	yes	yes		1975	4
3251	Banawali	75.398611	29.606944	Possehl (1999) Database	early_harappan, mature_harappan, late_harappan				1975	5
4920	Banawali	75.41666667	29.6	Joshi et al. 1984	early_harappan, mature_harappan, late_harappan	no			1984	1
1559	Banbhori I	76.02968333	29.42118333	Singh et al. 2010	early_harappan, mature_harappan, late_harappan	yes	yes		2010	1
1562	Banbhori II	76.03806667	29.39916667	Singh et al. 2010	early_historic	yes	yes		2010	1
3309	Barah I	75.47533333	29.921	Singh et al. 2011	early_harappan, early_historic, medieval	yes	yes		2011	1
3313	Barah II	75.48483333	29.89266667	Singh et al. 2011	medieval	yes	yes		2011	1
3330	Barah III	75.50383333	29.40583333	Singh et al. 2011	early_harappan, mature_harappan, early_historic	yes	yes		2011	1
1448	Bare	75.4	29.91666667	Possehl (1999) Database	early_harappan				1984	2
3297	Bare	75.46666667	29.91666667	Possehl (1999) Database	late_harappan				1984	2
4883	Bareh I	75.43111111	29.92388889	Sharan et al. 2013	early_harappan, mature_harappan, early_historic	yes	yes		1993	1
4884	Bareh II	75.50736111	29.909	Sharan et al. 2013	early_harappan, mature_harappan, medieval	yes	yes		1993	1
4885	Bareh III	75.47913889	29.88966667	Sharan et al. 2013	early_harappan, mature_harappan	yes	yes		2013	1
4886	Bareh IV	75.47266667	29.87380556	Sharan et al. 2013	early_harappan, late_harappan, early_historic	yes	yes		2013	1
3478	Barki	75.76666667	29.28333333	Possehl (1999) Database	early_harappan, mature_harappan				1984	2
1653	Baroda	76.18761667	29.41356667	Singh et al. 2010	early_historic	yes	yes		2010	1
3680	Baroda One	76.208333	29.438611	Chakrabarti and Saini 2009	late_harappan, early_historic	yes			1981	5
3673	Baroda Two	76.194444	29.427778	Possehl (1999) Database	late_harappan, early_historic	yes			1981	3
4952	Baroda I,II	76.2	29.43333333		late_harappan	no			1984	1
3776	Barodi	76.285	29.38888889	Law KMZ	late_harappan	yes			1981	2
4953	Baroli	76.28333333	29.38333333		late_harappan	no			1984	1
3331	Barota	75.50433333	29.59266667	Singh et al. 2011	medieval	yes	yes		1981	5
1647	Barsana; Kurukshetra	76.18333333	29.66666667	Possehl (1999) Database	early_harappan				1978	4
1668	Barsola I	76.21853333	29.38281667	Singh et al. 2010	early_historic	yes	yes		1981	3
1670	Barsola II	76.2231	29.36375	Singh et al. 2010	early_historic	yes	yes		2010	1
3695	Bass I	76.225	29.11666667	Kumar 2009	late_harappan, pgw	yes			2006	1
3689	Bass II	76.21944444	29.125	Chakrabarti and Saini 2009	pgw, medieval	yes			2007	1
1671	Bass III	76.22777778	29.11666667	Chakrabarti and Saini 2009	late_harappan, medieval	yes			2007	1
3696	Bass III	76.22777778	29.13055556	Kumar 2009	late_harappan, medieval	yes			2006	1
3815	Bata	76.32527778	29.71361111	Chakrabarti and Saini 2009	early_harappan, late_harappan	yes			1981	4
4933	Bata (Rani Ran)	76.31666667	29.71666667	Joshi et al. 1984	mature_harappan	no			1984	1
3787	Bata Four	76.3	29.69416667	Possehl (1999) Database	late_harappan	yes			1981	3
3793	Bata Three	76.308333	29.713611	Possehl (1999) Database	late_harappan, early_historic	yes			1981	3
3486	Bawan	75.77116667	29.59216667	Singh et al. 2011	pgw, early_historic	yes	yes		1972	4
3612	Belarkha	76.12861111	29.6625	Chakrabarti and Saini 2009	late_harappan, medieval	yes			1981	2
3709	Bhaini Maharajpur I	76.23333333	29.1125	Chakrabarti and Saini 2009	mature_harappan, late_harappan	yes		yes	2006	1
3711	Bhaini Matoo I	76.23472222	29.13888889	Singh et al. 2010	pgw, early_historic	yes	yes		2006	2
3754	Bhaini Surjan II	76.26805556	29.13611111	Chakrabarti and Saini 2009	mature_harappan, late_harappan	yes			2006	1
3737	Bhaini Surjan III	76.2625	29.16944444	Kumar 2009	mature_harappan, late_harappan	yes			2006	1
3712	Bhaklana III	76.23611111	29.14861111	Chakrabarti and Saini 2009	pgw	yes			2007	1
3682	Bhaklana II	76.21111111	29.15972222	Chakrabarti and Saini 2009	medieval	yes			2007	1
3660	Bhana	76.18111111	29.65916667	Chakrabarti and Saini 2009	mature_harappan, late_harappan, pgw, early_historic	yes			1981	2
3219	Bharamwali	75.35416667	29.62333333	Singh et al. 2011	medieval	yes	yes		2011	1
3224	Bharma Khurad	75.3595	29.8555	Singh et al. 2011	early_historic, medieval	yes	yes		2011	1
3422	Bhawanikhera	75.65066667	29.72166667	Singh et al. 2011	pgw	yes	yes		1999	3
3354	Bhirrana	75.533333	29.533333	Possehl (1999) Database	early_harappan, mature_harappan, late_harappan				1984	2
4921	Bhirrana	75.53333333	29.53333333	Joshi et al. 1984	early_harappan, mature_harappan, late_harappan	no			1984	1
4838	Bhirrana	75.548	29.55466667	Dangi 2011	early_harappan, mature_harappan	yes	yes		2005	1
3365	Bhirrana I	75.54216667	29.55316667	Singh et al. 2011	early_harappan, mature_harappan, medieval	yes	yes		1984	4
3377	Bhirrana II	75.55633333	29.55783333	Singh et al. 2011	medieval	yes	yes		1984	4
3373	Bhirrana III	75.55433333	29.56883333	Singh et al. 2011	pgw, early_historic, medieval	yes	yes		1984	4
3491	Bhodi	75.79083333	29.643	Singh et al. 2011	medieval	yes	yes		2011	1
4877	Bhodia	75.92686111	29.62555556	Dangi 2011	early_historic	yes	yes		2010	1
4954	Bhongra	76.15	29.43333333	Joshi et al. 1984	late_harappan	no			1984	1
1629	Bhongra	76.14836667	29.45008333	Singh et al. 2010	early_harappan, pgw, nbpw	yes	yes		2010	1
3473	Bhuna I	75.73883333	29.53416667	Singh et al. 2011	medieval	yes	yes		1997	2
3454	Bhuna II	75.70016667	29.52633333	Singh et al. 2011	early_historic, medieval	yes	yes		1997	2
4852	Bhurtp;o	75.73661111	29.77022222	Dangi 2011	medieval	yes	yes		2010	1
3387	Bhuthan Khurad	75.58866667	29.55783333	Singh et al. 2011	medieval	yes	yes		2011	1
3390	Bhuthan Kullan	75.592	29.53783333	Singh et al. 2011	early_historic	yes	yes		2011	1
1693	Bibipur	76.27148333	29.2577	Singh et al. 2010	early_historic	yes	yes		2010	1
3736	Bir Bara Ban I	76.26201667	29.27326667	Singh et al. 2010	early_harappan, early_historic	yes	yes		2010	1
1695	Bir Bara Ban II	76.27376667	29.29041667	Singh et al. 2010	early_harappan, mature_harappan, late_harappan, medieval	yes	yes		2010	1
3336	Bisla	75.50633333	29.50816667	Singh et al. 2011	early_historic	yes	yes		2011	1
1560	Biyana	76.03258333	29.3129	Singh et al. 2010	early_historic	yes	yes		1981	4
4857	Bodhi	75.79497222	29.64866667	Dangi 2011	early_historic, medieval	yes	yes		2010	1
3376	Boha	75.556	29.83383333	Singh et al. 2011	late_harappan, early_historic, medieval	yes	yes		1999	3
4887	Boha I	75.56	29.83416667	Sharan et al. 2013	late_harappan, early_historic, medieval	yes	yes		2011	1
1627	Boraian	76.13078333	29.42195	Singh et al. 2010	medieval	yes	yes		2010	1
1622	Budana	76.12178333	29.26205	Singh et al. 2010	early_historic	yes	yes		2010	1
3552	Budanpur	76.06666667	29.7	Possehl (1999) Database	late_harappan				1984	2
4859	Budhanpur	75.80930556	29.71497222	Dangi 2011	early_historic, medieval	yes	yes		2010	1
4842	Burj	75.64169444	29.65725	Dangi 2011	late_harappan, pgw, early_historic	yes	yes		1967	2
3414	Burj I	75.638	29.65383333	Singh et al. 2011	early_harappan, pgw, early_historic	yes	yes		1975	5
3412	Burj II	75.63633333	29.6545	Singh et al. 2011	medieval	yes	yes		1975	4
3446	Burj I	75.68055556	29.64722222	Kumar 2009	late_harappan	yes			1967	2
3435	Burj; Hissar	75.66666667	29.63333333	Law KMZ	late_harappan, pgw, early_historic		no		1984	1
1549	Buwana One	76.0125	29.21333333	Possehl (1999) Database	late_harappan	yes		yes	1981	3
4903	Buwana II	76.3	29.2	Joshi et al. 1984	early_harappan, late_harappan	no			1984	1
4922	Chanat I, II,III	75.91666667	29.23333333	Joshi et al. 1984	early_harappan, mature_harappan	no			1984	1
3513	Chanat I (Dahara Ka Khera)	75.939722	29.205556	Possehl (1999) Database	early_harappan, mature_harappan	yes			1984	2
3510	Chanat I (Dahera Ka Khera)	75.933333	29.2	Possehl (1999) Database	early_harappan, mature_harappan				1981	3
3514	Chanat II (Karasana)	75.94305556	29.20833333	Kumar 2009	early_harappan, mature_harappan				1982	2
1504	Chanaut I	75.93298333	29.19921667	Singh et al. 2010	early_harappan	yes	yes		1981	3
1503	Chanaut II	75.92536667	29.19723333	Singh et al. 2010	early_harappan, mature_harappan, late_harappan	yes	yes		1984	3
1507	Chanaut III	75.93898333	29.20503333	Singh et al. 2010	early_harappan, mature_harappan, pgw, early_historic	yes	yes		1984	3
4863	Chander Kalan	75.82291667	29.64688889	Dangi 2011	pgw, early_historic	yes	yes		2010	1
4865	Chander Khurd	75.83138889	29.65155556	Dangi 2011	pgw, early_historic, medieval	yes	yes		2010	1
3405	Chando Kalan	75.61883333	29.63833333	Singh et al. 2011	medieval	yes	yes		2011	1
4846	Chandpura	75.71666667	29.795	Dangi 2011	early_historic, medieval	yes	yes		2010	1
3406	Chandrawal	75.62366667	29.35216667	Singh et al. 2011	early_historic, medieval	yes	yes		1986	1
3512	Channot	75.93333333	29.21666667	Kumar 2009	early_harappan, mature_harappan, late_harappan				2001	1
3244	Chhachhohar	75.38866667	29.837	Singh et al. 2011	medieval	yes	yes		2011	1
1568	Chhan	76.05631667	29.42015	Singh et al. 2010	early_historic	yes	yes		2010	1
3800	Chhatar	76.315	29.5125	Chakrabarti and Saini 2009	early_historic, medieval	yes			1981	2
1483	Chimun	75.6625	29.68055556	Law KMZ	early_harappan		no		1975	2
3438	Chimun	75.66666667	29.66666667	Kumar 2009	early_harappan, mature_harappan	yes		yes	1967	3
3428	Chimun I	75.656	29.67	Singh et al. 2011	medieval	yes	yes		1967	3
3431	Chimun II	75.65883333	29.67316667	Singh et al. 2011	early_historic	yes	yes		1988	3
3434	Chimun III	75.664444	29.680556	Possehl (1999) Database	late_harappan				1988	1
3279	Chugha Ali	75.4365	29.58433333	Singh et al. 2011	early_historic	yes	yes		2011	1
4864	Churad	75.82980556	29.82608333	Dangi 2011	late_harappan, early_historic	yes	yes		2010	1
3305	Dadupur	75.4715	29.6845	Singh et al. 2011	early_historic	yes	yes		2011	1
3269	Dalelwala I	75.42233333	29.83816667	Singh et al. 2011	early_historic	yes	yes		1999	2
3255	Dalelwala II	75.40233333	29.8255	Singh et al. 2011	medieval	yes	yes		1999	2
3259	Dalliwala One	75.41666667	29.81666667	Possehl (1999) Database	mature_harappan				1986	1
3260	Dalliwala Two	75.41666667	29.83333333	Possehl (1999) Database	mature_harappan				1986	1
3242	Danewala I	75.38633333	29.80633333	Singh et al. 2011	early_historic, medieval	yes	yes		1984	3
3248	Danewala II	75.39133333	29.8045	Singh et al. 2011	early_harappan, mature_harappan, early_historic, medieval	yes	yes		1984	3
3246	Danewala III	75.38983333	29.81816667	Singh et al. 2011	medieval	yes	yes		1984	3
3253	Danewala Two	75.4	29.81666667	Possehl (1999) Database	late_harappan				1984	2
4994	Danewala I,II	75.4	29.83333333	Joshi et al. 1984	late_harappan	no			1984	1
4888	Danewala I	75.38461111	29.80894444	Sharan et al. 2013	early_harappan, late_harappan, early_historic	yes	yes		1993	1
4889	Danewala II	75.39416667	29.81947222	Sharan et al. 2013	early_harappan, mature_harappan, early_historic, medieval	yes	yes		1993	1
4871	Dangra	75.89266667	29.68911111	Dangi 2011	pgw, early_historic	yes	yes		2010	1
3585	Danoda Kalan	76.08333333	29.52805556	Chakrabarti and Saini 2009	early_historic, medieval	yes			1981	2
4874	Danothi	75.90019444	29.77291667	Dangi 2011	late_harappan	yes	yes		2010	1
4904	Daroli Khera	76.1	29.48333333	Joshi et al. 1984	early_harappan	no			1984	1
3597	Daroli Khera	76.10916667	29.49	Chakrabarti and Saini 2009	early_harappan, pgw	yes			1981	3
3217	Daryapur I	75.35083333	29.52016667	Singh et al. 2011	medieval	yes	yes		1967	2
3214	Daryapur II	75.338	29.5335	Singh et al. 2011	medieval	yes	yes		1967	2
1554	Data I	76.01975	29.22208333	Singh et al. 2010	early_historic	yes	yes		1978	4
1546	Data II/MSD X	76.00766667	29.22803333	Singh et al. 2010	early_harappan	yes	yes		2010	1
1547	Data III/MSD IX	76.00773333	29.23783333	Singh et al. 2010	early_historic	yes	yes		2010	1
1556	Data IV	76.02038333	29.25493333	Singh et al. 2010	early_harappan, mature_harappan, late_harappan, early_historic	yes	yes		1978	4
1558	Data V	76.02498333	29.24143333	Singh et al. 2010	mature_harappan	yes	yes		1978	4
4923	Datta	76	29.25	Joshi et al. 1984	early_harappan, late_harappan	no			1984	1
3569	Dehra	76.07222222	29.20611111	Kumar 2009	late_harappan	yes			1981	2
1536	Dhad I	75.98768333	29.31578333	Singh et al. 2010	early_historic	yes	yes		2010	1
1537	Dhad II	75.9905	29.32273333	Singh et al. 2010	early_historic	yes	yes		2010	1
3644	Dhakal ( I,II)	76.16666667	29.58333333	Kumar 2009	early_harappan, late_harappan, pgw				1984	2
3634	Dhakal One	76.16166667	29.57916667	Kumar 2009	early_harappan, mature_harappan, late_harappan, pgw	yes			1978	4
3652	Dhakal Two	76.173611	29.519167	Kumar 2009	late_harappan	yes			1978	4
3534	Dhamtan I	76.01833333	29.69777778	Chakrabarti and Saini 2009	pgw, medieval	yes			1981	2
3653	Dhanauri	76.175	29.78888889	Kumar 2009	early_harappan	yes			1981	4
3657	Dhanauri	76.17694444	29.77722222	Chakrabarti and Saini 2009	early_harappan, medieval	yes			1981	2
3282	Dhani Thoba	75.44166667	29.559	Singh et al. 2011	medieval	yes	yes		2011	1
4905	Dhanouri	76.18333333	29.78333333	Joshi et al. 1984	early_harappan	no			1984	1
1688	Dharam Kheri	76.26388889	29.19722222	Chakrabarti and Saini 2009	late_harappan, pgw, early_historic	yes			2007	2
1691	Dharam Kheri	76.27065	29.19893333	Singh et al. 2010	late_harappan, pgw, early_historic	yes	yes		1999	2
1579	Dharamgarh	76.06944444	29.46166667	Possehl (1999) Database	late_harappan				1978	3
3557	Dharamgarh	76.0675	29.41666667	Kumar 2009	late_harappan	yes		yes	1981	2
3555	Dharod	76.06666667	29.63944444	Kumar 2009	early_harappan, late_harappan, pgw	yes			1981	2
3558	Dharod	76.0675	29.63944444	Chakrabarti and Saini 2009	early_harappan, late_harappan, pgw	yes			1981	2
4956	Dharodi	76.06666667	29.63333333	Joshi et al. 1984	late_harappan	no			1984	1
4853	Dharsul Kalan	75.73669444	29.67758333	Dangi 2011	early_harappan, early_historic, medieval	yes	yes		2010	1
3469	Dharsul Kalan I	75.73533333	29.67266667	Singh et al. 2011	early_historic	yes	yes		2011	1
3470	Dharsul Kalan II	75.73816667	29.65983333	Singh et al. 2011	medieval	yes	yes		2011	1
3483	Dher	75.76966667	29.702	Singh et al. 2011	medieval	yes	yes		2011	1
4854	Dher	75.77091667	29.70438889	Dangi 2011	pgw, early_historic, medieval	yes	yes		2010	1
3310	Dhir (Zafarwal)	75.47583333	29.55016667	Singh et al. 2011	medieval	yes	yes		2011	1
3624	Dhumarkha	76.145	29.540833	Kumar 2009	late_harappan	yes			1981	4
4906	Dhumarkha Kalan I	76.15	29.55	Joshi et al. 1984	early_harappan, late_harappan	no			1984	1
4958	Dhundwa	76.18333333	29.7	Joshi et al. 1984	late_harappan	no			1984	1
3670	Dhundwa	76.188611	29.713333	Chakrabarti and Saini 2009	late_harappan	yes			1981	5
3633	Dhurmarkha Kalan One	76.161111	29.556667	Chakrabarti and Saini 2009	early_harappan, late_harappan	yes			1984	3
3623	Dhurmarkha Kalan Two	76.144444	29.54	Possehl (1999) Database	late_harappan, pgw	yes			1981	3
3474	Diwana	75.739	29.68833333	Singh et al. 2011	medieval	yes	yes		1961	2
3471	Dulat	75.7385	29.55816667	Singh et al. 2011	medieval	yes	yes		2011	1
3631	Dumarkha II	76.15416667	29.55277778	Kumar 2009	late_harappan, pgw	yes			1981	2
3537	Durjanpur	76.02333333	29.46333333	Chakrabarti and Saini 2009	early_historic, medieval	yes			1981	2
3352	Fallu Dogran	75.52583333	29.89283333	Singh et al. 2011	medieval	yes	yes		2011	1
3280	Faridke	75.44066667	29.793	Singh et al. 2011	medieval	yes	yes		2011	1
3303	Fatehabad	75.47033333	29.50383333	Singh et al. 2011	medieval	yes	yes		2011	1
3203	Fatehgarh Shahnawali I	75.3095	29.82283333	Singh et al. 2011	medieval	yes	yes		1832	2
3207	Fatehgarh Shahnawali II	75.32183333	29.8365	Singh et al. 2011	medieval	yes	yes		1832	2
3254	Fatehpur	75.401	29.76766667	Singh et al. 2011	early_historic, medieval	yes	yes		1967	5
3338	Gadhar	75.50833333	29.85333333	Singh et al. 2011	early_harappan, early_historic	yes	yes		2011	1
4890	Gadharpati I/Boha	75.51388889	29.85555556	Sharan et al. 2013	early_harappan, early_historic	yes	yes		2011	1
3351	Gamiwala I	75.525	29.80483333	Singh et al. 2011	early_harappan, early_historic	yes	yes		2011	1
3361	Gamiwala II	75.53583333	29.79166667	Singh et al. 2011	medieval	yes	yes		2011	1
4892	Gamiwala I	75.54208333	29.80805556	Sharan et al. 2013	early_harappan, early_historic	yes	yes		2011	1
1592	Gamra I	76.08996667	29.28026667	Singh et al. 2010	early_harappan, mature_harappan, late_harappan, early_historic, medieval	yes	yes		1999	4
1582	Gamra II	76.07535	29.27868333	Singh et al. 2010	early_harappan	yes	yes		2002	3
3583	Gamra I	76.08333333	29.28333333	Kumar 2009	early_harappan, mature_harappan, late_harappan				2001	1
3584	Gamra II	76.08333333	29.28555556	Kumar 2009	mature_harappan, late_harappan	yes			2001	1
3588	Gamra II	76.0875	29.22222222	Kumar 2009	early_harappan, mature_harappan, late_harappan	yes			2001	1
3607	Gandas	76.11666667	29.35	Kumar 2009	late_harappan, early_historic				2001	1
3236	Gandha	75.37366667	29.69183333	Singh et al. 2011	medieval	yes	yes		2009	2
3375	Gandhu Khurd	75.55583333	29.78616667	Singh et al. 2011	medieval	yes	yes		2011	1
4891	Gandu Khurd I	75.56958333	29.78713889	Sharan et al. 2013	early_harappan, mature_harappan	yes	yes		2013	1
3204	Gehla Khera I	75.30983333	29.35433333	Singh et al. 2011	medieval	yes	yes		2011	1
3201	Gehla Khera II	75.304	29.5075	Singh et al. 2011	medieval	yes	yes		2011	1
3200	Gehla Khera III	75.30116667	29.48866667	Singh et al. 2011	medieval	yes	yes		2011	1
4924	Ghaswa	75.68333333	29.66666667	Joshi et al. 1984	early_harappan	no			1984	1
3442	Ghaswa	75.672222	29.691389	Possehl (1999) Database	early_harappan, late_harappan	yes			1984	2
3448	Ghaswa	75.68333333	29.68333333	Possehl (1999) Database	early_harappan, late_harappan			yes	1967	2
3441	Ghaswa I	75.6685	29.6845	Singh et al. 2011	early_harappan	yes	yes		1975	4
3444	Ghaswa II	75.67266667	29.6845	Singh et al. 2011	pgw	yes	yes		1984	4
4844	Ghaswa I	75.66952778	29.68522222	Dangi 2011	early_harappan, late_harappan	yes	yes		1972	2
3439	Ghaswa I	75.66666667	29.68333333	Kumar 2009	early_harappan				1967	2
4907	Ghimana	76.3	29.25	Joshi et al. 1984	early_harappan, late_harappan	no			1984	1
1699	Ghimana I	76.29363333	29.26413333	Singh et al. 2010	late_harappan, pgw	yes	yes		1981	6
1705	Ghimana II	76.30345	29.2749	Singh et al. 2010	early_historic	yes	yes		1981	3
1707	Ghimana III	76.31121667	29.26088333	Singh et al. 2010	early_harappan, mature_harappan, late_harappan	yes	yes		1981	3
3734	Ghogrian I	76.26111111	29.46277778	Chakrabarti and Saini 2009	late_harappan, early_historic	yes			1981	2
3413	Ghotru	75.637	29.59116667	Singh et al. 2011	medieval	yes	yes		1986	1
3759	Gogrian One	76.272222	29.462778	Possehl (1999) Database	late_harappan, early_historic	yes			1981	3
3726	Gogrian Three	76.25277778	29.46277778	Possehl (1999) Database	late_harappan	yes			1981	3
3741	Gogrian Two	76.26388889	29.46	Possehl (1999) Database	late_harappan, early_historic, medieval	yes			1981	3
4868	Gudhani Kalan	75.87519444	29.77233333	Dangi 2011	early_harappan, early_historic	yes	yes		2010	1
3485	Gularwala	75.77083333	29.702	Singh et al. 2011	early_harappan, mature_harappan, early_historic	yes	yes		1981	5
1656	Gulkali	76.1903	29.28406667	Singh et al. 2010	early_harappan	yes	yes		2010	1
4908	Gunkali	76.21666667	29.28333333	Joshi et al. 1984	early_harappan	no			1984	1
1663	Gunkali	76.21194444	29.28055556	Chakrabarti and Saini 2009	early_harappan	yes			1981	2
3681	Gunkali	76.209444	29.280556	Possehl (1999) Database	early_harappan	yes			1981	3
1509	Gurana	75.94678333	29.29235	Singh et al. 2010	early_harappan	yes	yes		2010	1
4893	Gurne Kalan I	75.53388889	29.86888889	Sharan et al. 2013	early_harappan, pgw, early historic	yes	yes		1993	1
3367	Gurnikalan Two	75.55	29.833333	Possehl (1999) Database	mature_harappan				1981	3
4858	Haderpur	75.79991667	29.70911111	Dangi 2011	late_harappan, early_historic, medieval	yes	yes		2010	1
1581	Haibatpur	76.0731	29.3049	Singh et al. 2010	early_historic	yes	yes		2010	1
3622	Hansdhera	76.14166667	29.80083333	Kumar 2009	early_harappan, late_harappan	yes			1988	2
3218	Haripura	75.352	29.55233333	Singh et al. 2011	early_historic	yes	yes		1986	1
3292	Haroli	75.4585	29.65566667	Singh et al. 2011	medieval	yes	yes		2011	1
3398	Hasanga I	75.60833333	29.60166667	Singh et al. 2011	medieval	yes	yes		2009	2
3404	Hasanga II	75.61783333	29.60083333	Singh et al. 2011	medieval	yes	yes		2009	2
3407	Hasanga III	75.62416667	29.60316667	Singh et al. 2011	early_historic, medieval	yes	yes		2011	1
4909	Hatho	76.18333333	29.63333333	Joshi et al. 1984	early_harappan	no			1984	1
4960	Hatho	76.16666667	29.63333333	Joshi et al. 1984	late_harappan	no			1984	1
1648	Hatho One	76.18333333	29.60972222	Possehl (1999) Database	early_harappan, late_harappan				1978	3
3668	Hatho One	76.188333	29.609722	Kumar 2009	late_harappan	yes			1984	3
3661	Hatho Two	76.183333	29.633333	Possehl (1999) Database	early_harappan, late_harappan				1978	3
3669	Hatho I	76.18833333	29.50972222	Kumar 2009	late_harappan	yes			1984	2
3781	Hatho II	76.29305556	29.51388889	Kumar 2009	early_harappan, mature_harappan, late_harappan	yes			1992	1
3247	Hijarawan Kala I	75.39133333	29.5575	Singh et al. 2011	medieval	yes	yes		2011	1
3245	Hijarawan Kala II	75.38933333	29.58516667	Singh et al. 2011	early_historic, medieval	yes	yes		2011	1
3231	Hijarawan Khurd I	75.3695	29.57633333	Singh et al. 2011	early_historic, medieval	yes	yes		2011	1
3232	Hijarawan Khurd II	75.36983333	29.57116667	Singh et al. 2011	early_historic	yes	yes		2011	1
3225	Hirke	75.36666667	29.73333333	*Joshi, Bala, and Ram 1984	mature_harappan, late_harappan		no		1975	3
4894	Hirke I	75.38636111	29.73305556	Sharan et al. 2013	early_harappan, mature_harappan, late_harappan	yes	yes		1993	1
3276	Hukmawali	75.43383333	29.69183333	Singh et al. 2011	medieval	yes	yes		2011	1
3362	IAR VIIIV VIIIVI: IIIII Chakrabarti and Saini II00IX: II0 I	75.53716667	29.6055	Singh et al. 2011	early_historic, medieval	yes	yes		1986	2
1675	Igra	76.2463	29.22508333	Singh et al. 2010	late_harappan, pgw, early_historic	yes	yes		1981	3
1676	Igra	76.2475	29.22722222	Chakrabarti and Saini 2009	pgw, early_historic, medieval				1981	2
1694	Ikas I	76.27333333	29.30791667	Singh et al. 2010	early_harappan, medieval	yes	yes		2010	1
1690	Ikas II	76.26648333	29.30425	Singh et al. 2010	early_historic	yes	yes		2010	1
1683	Intal Kalan	76.25441667	29.30811667	Singh et al. 2010	pgw, nbpw, early_historic	yes	yes		2010	1
4861	Jakhal	75.81852778	29.78877778	Dangi 2011	early_harappan, early_historic	yes	yes		2010	1
1686	Jalalpur Kalan	76.26261667	29.3267	Singh et al. 2010	early_historic	yes	yes		2010	1
3775	Jalalpur Khurd	76.28444444	29.31638889	Chakrabarti and Saini 2009	pgw	yes			1981	2
4866	Jamalpur Shekhal I	75.83483333	29.69975	Dangi 2011	late_harappan, early_historic, medieval	yes	yes		2010	1
4862	Jamalpur Shekhal II	75.82266667	29.70419444	Dangi 2011	medieval	yes	yes		2011	1
3443	Jandli Khurad I	75.6725	29.51	Singh et al. 2011	early_historic	yes	yes		2011	1
3408	Jandli Khurad II	75.62516667	29.52566667	Singh et al. 2011	early_historic	yes	yes		2011	1
3289	Jandwala	75.45583333	29.58533333	Singh et al. 2011	early_historic	yes	yes		1986	1
4948	Jaurasi	76.03333333	29.25	Joshi et al. 1984	late_harappan	no			1984	1
3573	Jeet Pura	76.07777778	29.19027778	Chakrabarti and Saini 2009	early_harappan, mature_harappan, late_harappan	yes			2007	1
3374	Jhalnia	75.5545	29.518	Singh et al. 2011	medieval	yes	yes		1986	1
3222	Jhandonke	75.35866667	29.7525	Singh et al. 2011	early_historic, medieval	yes	yes		2011	1
1713	Jhanjari	76.31666667	29.75	Possehl (1999) Database	late_harappan				1975	3
3208	Jhuniar I	75.32633333	29.80533333	Singh et al. 2011	medieval	yes	yes		2011	1
3235	Jhuniar II	75.37066667	29.80483333	Singh et al. 2011	early_historic	yes	yes		2011	1
3773	Jind	76.28333333	29.325	Chakrabarti and Saini 2009	medieval	yes		yes	1996	2
3802	Jind Five	76.31666667	29.31666667	Law KMZ	early_harappan, mature_harappan, early_historic, medieval				1981	2
3801	Jind IV	76.31527778	29.31722222	Chakrabarti and Saini 2009	late_harappan	yes			1981	2
3803	Jind Two	76.31666667	29.325	Law KMZ	early_harappan, mature_harappan, early_historic	yes			1981	1
3806	Jind I	76.31666667	29.31722222	Kumar 2009	late_harappan, pgw	yes			1979	2
3811	Jind V	76.32222222	29.33055556	Kumar 2009	early_harappan, mature_harappan, early_historic	yes			1981	2
3198	Jodhakan	75.26666667	29.48416667	Possehl (1999) Database	mature_harappan, pgw, early_historic	yes			1984	1
1687	Julani	76.2632	29.34403333	Singh et al. 2010	medieval	yes	yes		1981	6
1692	Julani	76.27083333	29.34305556	Chakrabarti and Saini 2009	medieval	yes			1981	2
4961	Julani Khera	76.28333333	29.35	Joshi et al. 1984	late_harappan	no			1984	1
3780	Julani Khera	76.29166667	29.64777778	Chakrabarti and Saini 2009	late_harappan	yes			1981	2
3799	Julani Khera	76.31416667	29.64166667	Possehl (1999) Database	late_harappan	yes			1981	3
3691	Kabarcha	76.222222	29.558333	Kumar 2009	late_harappan	yes			1981	4
4962	Kabracha	76.21666667	29.55	Joshi et al. 1984	late_harappan	no			1984	1
4910	Kachhana Kalan	76.3	29.48333333	Joshi et al. 1984	early_harappan, late_harappan	no			1984	1
3790	Kachrana	76.301944	29.492222	Chakrabarti and Saini 2009	early_harappan, late_harappan	yes			1981	5
1666	Kagsar	76.2146	29.23698333	Singh et al. 2010	pgw, nbpw	yes	yes		2010	1
3796	Kair Kheri	76.30944444	29.35722222	Chakrabarti and Saini 2009	early_historic	yes			1981	2
3544	Kajal	76.05	29.2	Kumar 2009	late_harappan				2008	1
4911	Kalait	76.26666667	29.66666667	Joshi et al. 1984	early_harappan, mature_harappan, late_harappan	no			1984	1
3730	Kalait One	76.25638889	29.67722222	Chakrabarti and Saini 2009	early_harappan, mature_harappan, late_harappan, pgw, nbpw, medieval	yes			1975	5
3742	Kalait Three	76.264722	29.693889	Possehl (1999) Database	late_harappan	yes			1981	2
3731	Kalait Two	76.25638889	29.68	Possehl (1999) Database	late_harappan, early_historic	yes			1981	2
3735	Kalayat III (Koshi Khera)	76.26111111	29.68194444	Kumar 2009	late_harappan	yes			1981	2
3378	Kalipur	75.5565	29.8895	Singh et al. 2011	medieval	yes	yes		1999	2
3288	Kalotha I	75.4545	29.73933333	Singh et al. 2011	medieval	yes	yes		1967	2
3301	Kalotha II	75.4685	29.73933333	Singh et al. 2011	medieval	yes	yes		1986	1
3869	Kalram	76.364444	29.712222	Chakrabarti and Saini 2009	late_harappan	yes			1981	4
3521	Kalwan Two	75.97138889	29.70444444	Possehl (1999) Database	late_harappan	yes			1981	3
4966	Kalwan II	75.96666667	29.7	Joshi et al. 1984	late_harappan	no			1984	1
4967	Kamalpur	76.31666667	29.6	Joshi et al. 1984	late_harappan	no			1984	1
3816	Kamalpur	76.32777778	29.6	Chakrabarti and Saini 2009	late_harappan, early_historic	yes			1981	2
3834	Kamalpur	76.33416667	29.60027778	Kumar 2009	late_harappan, early_historic	yes			1981	4
4873	Kamalwala	75.89877778	29.603	Dangi 2011	early_harappan, early_historic	yes	yes		2010	1
3391	Kamana	75.59266667	29.70266667	Singh et al. 2011	early_historic	yes	yes		1986	1
3814	Kandala Two	76.325	29.39166667	Law KMZ	early_harappan, late_harappan, pgw, medieval	yes			1981	2
4879	Kanhari I	75.93588889	29.67897222	Dangi 2011	early_historic	yes	yes		2010	1
1624	Kapra I	76.12586667	29.3626	Singh et al. 2010	medieval	yes	yes		2010	1
1614	Kapra II	76.11508333	29.38435	Singh et al. 2010	early_historic	yes	yes		2010	1
3547	Karamgarh	76.05	29.63333333	Kumar 2009	late_harappan, early historic				1981	4
3451	Karandi	75.68633333	29.70133333	Singh et al. 2011	medieval	yes	yes		2011	1
4845	Karandi	75.68855556	29.70668611	Dangi 2011	early_historic, medieval	yes	yes		2010	1
3265	Karanpur I	75.41716667	29.85933333	Singh et al. 2011	medieval	yes	yes		1999	2
3268	Karanpur II	75.42066667	29.85433333	Singh et al. 2011	medieval	yes	yes		1999	2
3257	Karanpur III	75.40783333	29.85166667	Singh et al. 2011	early_historic	yes	yes		1999	2
3240	Karanpura	75.383333	29.866667	Possehl (1999) Database	mature_harappan				1984	2
4945	Karanpura	75.38333333	29.86666667	Joshi et al. 1984	mature_harappan	no			1984	1
3270	Karian Ali	75.42283333	29.5885	Singh et al. 2011	medieval	yes	yes		2011	1
3202	Karnauli I	75.3085	29.538	Singh et al. 2011	early_historic, medieval	yes	yes		1967	2
3206	Karnauli II	75.32166667	29.5335	Singh et al. 2011	early_historic	yes	yes		1994	1
1679	Kasuna Three	76.25	29.45	Possehl (1999) Database	late_harappan				1981	3
3747	Kasuna Two	76.26666667	29.43333333	Kumar 2009	late_harappan				1981	4
3755	Kasuna II	76.26805556	29.435	Chakrabarti and Saini 2009	late_harappan	yes			1981	2
3758	Kasuna III	76.27083333	29.435	Kumar 2009	late_harappan, early_historic	yes			1981	2
4841	Kaul Garh	75.62063889	29.688	Dangi 2011	early_harappan, pgw, early historic	yes	yes		2010	1
3287	Kawalgarh I	75.45233333	29.686	Singh et al. 2011	pgw	yes	yes		2011	1
3409	Kawalgarh II	75.62616667	29.70716667	Singh et al. 2011	early_historic	yes	yes		2011	1
4964	Ket Ram	76.35	29.7	Joshi et al. 1984	late_harappan	no			1984	1
3875	Ket Ram	76.36666667	29.69222222	Kumar 2009	late_harappan	yes			1981	4
3273	Khan Muhammad	75.42616667	29.5375	Singh et al. 2011	early_historic, medieval	yes	yes		2011	1
1667	Khanda Kheri I	76.21666667	29.19027778	Chakrabarti and Saini 2009	medieval	yes			2007	1
1661	Khanda Kheri II	76.20833333	29.19305556	Chakrabarti and Saini 2009	late_harappan, pgw	yes			2006	1
1662	Khandakheri I	76.21136667	29.21735	Singh et al. 2010	early_historic, medieval	yes	yes		2007	2
1665	Khandakheri II	76.21423333	29.19118333	Singh et al. 2010	medieval	yes	yes		2007	2
1659	Khandakheri III	76.20158333	29.1976	Singh et al. 2010	late_harappan, pgw, nbpw	yes	yes		1999	2
1508	Khanpur	75.94258333	29.27833333	Singh et al. 2010	late_harappan	yes	yes		2000	3
4969	Khapran	76.16666667	29.41666667	Joshi et al. 1984	late_harappan	no			1984	1
3649	Khapran	76.17166667	29.42055556	Law KMZ	early_harappan, late_harappan	yes			1981	2
3223	Kharaiti Khera	75.359	29.50233333	Singh et al. 2011	medieval	yes	yes		2009	2
1552	Kharak I	76.01435	29.35803333	Singh et al. 2010	early_historic, medieval	yes	yes		1978	6
1550	Kharak II	76.01311667	29.35348333	Singh et al. 2010	early_historic	yes	yes		1984	5
4912	Kharak Pandwan	76.28333333	29.66666667	Joshi et al. 1984	early_harappan, late_harappan	no			1984	1
3767	Kharak Pandwan	76.283333	29.666667	Kumar 2009	early_harappan, late_harappan, pgw				1984	3
3672	Kharak Pura	76.1925	29.51027778	Chakrabarti and Saini 2009	medieval	yes			1981	2
3572	Kharal One	76.075	29.70277778	Possehl (1999) Database	early_harappan, late_harappan	yes			1981	3
1566	Kharal Three	76.05	29.7	Possehl (1999) Database	early_harappan, mature_harappan				1981	3
3575	Kharal I	76.081111	29.696667	Kumar 2009	early_harappan, late_harappan	yes			1981	4
3656	Kharal I	76.17694444	29.70444444	Chakrabarti and Saini 2009	early_harappan, late_harappan, medieval	yes			1981	2
3477	Khasa	75.75083333	29.539	Singh et al. 2011	early_historic, medieval	yes	yes		2011	1
1685	Khatkar	76.26076667	29.41086667	Singh et al. 2010	medieval	yes	yes		1981	6
3738	Khatkar One	76.26277778	29.40222222	Law KMZ	late_harappan, early_historic	yes			1981	2
3715	Khatkar I	76.24611111	29.40222222	Kumar 2009	late_harappan, early_historic	yes			1981	2
4970	Khatkran I	76.25	29.4	Joshi et al. 1984	late_harappan	no			1984	1
3397	Khera (Bhuthan)	75.60416667	29.57633333	Singh et al. 2011	medieval	yes	yes		1999	4
1669	Kheri Jajwan	76.21916667	29.34238333	Singh et al. 2010	early_historic	yes	yes		2010	1
3458	Kheri Rayan	75.7095	29.622	Singh et al. 2011	medieval	yes	yes		2011	1
3646	Kheri Safa	76.166944	29.519444	Kumar 2009	late_harappan, early historic	yes			1981	4
4971	Kheri Safo	76.16666667	29.51666667	Joshi et al. 1984	late_harappan	no			1984	1
4972	Kheri Sher Khan	76.16666667	29.55	Joshi et al. 1984	late_harappan	no			1984	1
3647	Kheri Sherkhan	76.167222	29.565833	Kumar 2009	late_harappan	yes			1981	4
3774	Kheri Sherkhan	76.28388889	29.56583333	Chakrabarti and Saini 2009	late_harappan	yes			1981	2
3230	Khundan	75.36833333	29.6425	Singh et al. 2011	medieval	yes	yes		2009	2
4913	Koel	76.18333333	29.75	Joshi et al. 1984	early_harappan, late_harappan	no			1984	1
3659	Koel	76.18055556	29.74944444	Kumar 2009	early_harappan, late_harappan	yes			1981	4
3667	Koel	76.185	29.7525	Chakrabarti and Saini 2009	early_harappan, late_harappan	yes			1981	3
3239	Korwala I	75.3765	29.82016667	Singh et al. 2011	medieval	yes	yes		2011	1
3234	Korwala II	75.3705	29.84283333	Singh et al. 2011	medieval	yes	yes		2011	1
3241	Kot Dharman	75.3855	29.8695	Singh et al. 2011	medieval	yes	yes		2011	1
1634	Koth Kalan	76.15428333	29.36903333	Singh et al. 2010	early_historic	yes	yes		2010	1
4851	Kullan	75.72925	29.66744444	Dangi 2011	pgw, early_historic, medieval	yes	yes		2010	1
3465	Kullan	75.72416667	29.667	Singh et al. 2011	medieval	yes	yes		2011	1
1574	Kumbha I	76.06575	29.12861667	Singh et al. 2010	medieval	yes	yes		2010	1
1590	Kumbha II	76.08746667	29.13756667	Singh et al. 2010	early_historic	yes	yes		2010	1
1591	Kumbha III	76.08866667	29.13268333	Singh et al. 2010	early_historic	yes	yes		2010	1
1545	Kumbhakhera	76.00386667	29.43935	Singh et al. 2010	mature_harappan, late_harappan	yes	yes		2010	1
4938	Kunal	75.71666667	29.63333333	Joshi et al. 1984	mature_harappan	no			1984	1
4988	Kunal	75.68333333	29.63333333	Joshi et al. 1984	late_harappan	no			1984	1
3430	Kunal	75.658333	29.626389	Possehl (1999) Database	early_harappan, mature_harappan, pgw	yes			1984	2
4843	Kunal	75.66413889	29.62388889	Dangi 2011	early_harappan, mature_harappan, pgw	yes	yes		1995	1
3427	Kunal I	75.65533333	29.6195	Singh et al. 2011	early_harappan, mature_harappan, pgw	yes	yes		1984	4
3426	Kunal II	75.65383333	29.62216667	Singh et al. 2011	early_historic, medieval	yes	yes		1984	4
3429	Kunal III	75.65733333	29.63333333	Singh et al. 2011	early_historic, medieval	yes	yes		1984	4
3432	Kunal IV	75.6595	29.623	Singh et al. 2011	early_historic, medieval	yes	yes		1984	4
4895	Lackmirwala I	75.39683333	29.85352778	Sharan et al. 2013	early_harappan, mature_harappan	yes	yes		1993	1
3308	Ladhuwas I	75.47433333	29.775	Singh et al. 2011	early_historic	yes	yes		2011	1
3298	Ladhuwas II	75.46716667	29.78483333	Singh et al. 2011	medieval	yes	yes		2011	1
3299	Ladhuwas III	75.46766667	29.79016667	Singh et al. 2011	medieval	yes	yes		2011	1
3307	Ladhuwas IV	75.47366667	29.78916667	Singh et al. 2011	early_historic, medieval	yes	yes		2011	1
3472	Laharian I	75.7385	29.622	Singh et al. 2011	early_historic, medieval	yes	yes		2011	1
3464	Laharian II	75.72166667	29.625	Singh et al. 2011	medieval	yes	yes		2011	1
3226	Lakhmirwala	75.36666667	29.86666667	Possehl (1999) Database	early_harappan, mature_harappan				1984	2
3249	Lakhmirwala	75.3915	29.85216667	Singh et al. 2011	early_harappan, mature_harappan	yes	yes		1984	3
4835	Lakhmirwala	75.39625	29.85386111	Dangi 2011	early_harappan, mature_harappan	yes	yes		1993	1
4896	Lakhmirwala II	75.40405556	29.84866667	Sharan et al. 2013	early_harappan, late_harappan	yes	yes		2013	1
4867	Lalauda	75.87469444	29.64347222	Dangi 2011	early_historic	yes	yes		2010	1
3353	Lali I	75.5265	29.705	Singh et al. 2011	early_historic, medieval	yes	yes		1967	2
3332	Lali II	75.50466667	29.7085	Singh et al. 2011	early_historic, medieval	yes	yes		1967	2
3210	Lallian Wali	75.333333	29.866667	Joshi et al. 1984	mature_harappan		no		1984	2
4946	Lallian Wali	75.33333333	29.86666667	Joshi et al. 1984	mature_harappan	no			1984	1
4836	Laluwala	75.458	29.63530556	Dangi 2011	early_harappan, late_harappan	yes	yes		2010	1
3445	Lamba	75.67466667	29.70583333	Singh et al. 2011	early_historic, medieval	yes	yes		2011	1
4914	Laun	76.03333333	29.66666667	Joshi et al. 1984	early_harappan, late_harappan	no			1984	1
3541	Laun	76.033333	29.667778	Kumar 2009	early_harappan, late_harappan	yes			1981	4
1698	Loco Colony	76.28385	29.3289	Singh et al. 2010	early_harappan, mature_harappan, early_historic, medieval	yes	yes		2010	1
4875	Loha Khera	75.90872222	29.66886111	Dangi 2011	pgw, early_historic, medieval	yes	yes		2010	1
3554	Lohar Raghu	76.06666667	29.26666667	Kumar 2009	early_harappan, late_harappan				2001	1
1561	Lohari Ragho I	76.03473333	29.2466	Singh et al. 2010	early_harappan, mature_harappan, late_harappan	yes	yes		1981	5
1580	Lohari Ragho II	76.07083333	29.27488333	Singh et al. 2010	early_harappan, mature_harappan	yes	yes		1999	3
3545	Luhari Ragho I	76.05	29.25	Chakrabarti and Saini 2009	early_harappan, mature_harappan, late_harappan				2002	2
1584	Madha	76.0775	29.17946667	Singh et al. 2010	pgw, early_historic	yes	yes		2001	2
1589	Madha	76.08333333	29.21666667	Kumar 2009	mature_harappan, pgw, early_historic				2001	1
1528	Madloda I	75.98045	29.40786667	Singh et al. 2010	late_harappan, early_historic	yes	yes		2010	1
1548	Madloda II	76.0097	29.39941667	Singh et al. 2010	early_historic	yes	yes		2010	1
3416	Mahamra	75.64016667	29.73616667	Singh et al. 2011	medieval	yes	yes		2011	1
1513	Mahjat I	75.95231667	29.19475	Singh et al. 2010	early_historic, medieval	yes	yes		2010	1
1514	Mahjat II	75.95286667	29.18236667	Singh et al. 2010	early_historic	yes	yes		2010	1
1521	Mahjat III	75.96603333	29.1873	Singh et al. 2010	early_historic	yes	yes		2010	1
1526	Mahjat IV	75.97288333	29.19893333	Singh et al. 2010	late_harappan, early_historic	yes	yes		2010	1
3350	Majara	75.52483333	29.5235	Singh et al. 2011	early_historic, medieval	yes	yes		2009	2
1611	Majra I	76.11365	29.18036667	Singh et al. 2010	late_harappan, early_historic	yes	yes		2002	3
1605	Majra II	76.10783333	29.18471667	Singh et al. 2010	late_harappan, pgw	yes	yes		1978	4
3606	Majra I	76.11666667	29.21666667	Chakrabarti and Saini 2009	late_harappan			yes	2002	2
1597	Makhand	76.09746667	29.42653333	Singh et al. 2010	early_historic, medieval	yes	yes		2010	1
1604	Makhand	76.10666667	29.42861111	Chakrabarti and Saini 2009	early_historic, medieval	yes			1981	2
3319	Mal Singh Wala I	75.49233333	29.87416667	Singh et al. 2011	medieval	yes	yes		2011	1
3329	Mal Singh Wala II	75.50366667	29.86833333	Singh et al. 2011	early_historic, medieval	yes	yes		2011	1
3326	Mal Singh Wala III	75.50066667	29.87066667	Singh et al. 2011	medieval	yes	yes		2011	1
4878	Malaheri	75.92852778	29.64977778	Dangi 2011	early_historic, medieval	yes	yes		2011	1
3306	Malakpur Bhimra	75.47233333	29.7925	Singh et al. 2011	early_historic, medieval	yes	yes		1984	3
4897	Malkon I	75.45666667	29.80583333	Sharan et al. 2013	late_harappan, early_historic	yes	yes		2013	1
3286	Mallhar	75.45166667	29.57466667	Singh et al. 2011	medieval	yes	yes		1984	3
3258	Malwala	75.4085	29.7245	Singh et al. 2011	early_harappan	yes	yes		2011	1
3238	Manakpur	75.37583333	29.60616667	Singh et al. 2011	medieval	yes	yes		1986	2
3278	Mandhali II	75.43633333	29.88683333	Singh et al. 2011	medieval	yes	yes		2009	2
3285	Mandhali II	75.45033333	29.876	Singh et al. 2011	medieval	yes	yes		2009	2
3561	Mangal Pur I	76.06861111	29.51138889	Chakrabarti and Saini 2009	early_harappan, late_harappan, early_historic	yes			1981	2
4915	Mangalpur	76.06666667	29.51666667	Joshi et al. 1984	early_harappan	no			1984	1
4975	Mangalpur	76.06666667	29.5	Joshi et al. 1984	late_harappan	no			1984	1
3560	Mangalpur	76.068611	29.528056	Kumar 2009	early_harappan, late_harappan	yes			1981	4
4930	Masaud Pur	76	29.23333333	Joshi et al. 1984	early_harappan, mature_harappan, late_harappan	no			1984	1
3520	Masaudpur	75.97	29.21305556	Possehl (1999) Database	early_harappan, mature_harappan, late_harappan	yes			1981	4
1538	Masudpur I	75.99351667	29.24393333	Singh et al. 2010	mature_harappan, late_harappan	yes	yes		1981	4
1531	Masudpur II	75.98378333	29.24295	Singh et al. 2010	late_harappan, early_historic	yes	yes		1981	5
1533	Masudpur III	75.98573333	29.23053333	Singh et al. 2010	early_harappan	yes	yes		1981	5
1529	Masudpur IV	75.98131667	29.23685	Singh et al. 2010	early_historic	yes	yes		1984	3
1534	Masudpur V	75.98631667	29.21005	Singh et al. 2010	early_harappan, early_historic	yes	yes		1981	4
1516	Masudpur VI	75.9593	29.21636667	Singh et al. 2010	early_historic	yes	yes		1981	4
1512	Masudpur VII	75.9515	29.20741667	Singh et al. 2010	early_harappan, mature_harappan, late_harappan	yes	yes		1981	4
1539	Masudpur VIII	75.99516667	29.2074	Singh et al. 2010	late_harappan	yes	yes		1999	2
1517	Masudpur XI	75.95943333	29.24101667	Singh et al. 2010	early_historic	yes	yes		2010	1
1530	Masudpur XII	75.98225	29.24786667	Singh et al. 2010	early_harappan, mature_harappan	yes	yes		2010	1
1515	Masudpur XIII	75.95766667	29.26016667	Singh et al. 2010	early_harappan, mature_harappan	yes	yes		2010	1
3524	Masudpur I	75.98333333	29.23333333	Kumar 2009	early_harappan, mature_harappan, late_harappan				2008	1
1643	Milakpur I	76.17128333	29.27851667	Singh et al. 2010	late_harappan	yes	yes		2010	1
1639	Milakpur II	76.16546667	29.28191667	Singh et al. 2010	medieval	yes	yes		2010	1
1637	Milakpur III	76.15985	29.2868	Singh et al. 2010	early_historic	yes	yes		2010	1
3546	Milkpur	76.05	29.26666667	Chakrabarti and Saini 2009	late_harappan, early_historic, medieval			yes	2002	2
3643	Milkpur	76.16666667	29.3	Chakrabarti and Saini 2009	late_harappan, early_historic				2002	2
4925	Mirch Pur	76.18333333	29.3	Joshi et al. 1984	early_harappan, mature_harappan, late_harappan	no			1984	1
3671	Mirchpur	76.19166667	29.325	Law KMZ	early_harappan, mature_harappan, late_harappan, early_historic, medieval	yes			1981	2
1646	Mirchpur I	76.17445	29.32216667	Singh et al. 2010	early_historic	yes	yes		2001	2
1651	Mirchpur II	76.18386667	29.3226	Singh et al. 2010	early_historic, medieval	yes	yes		1981	3
1654	Mirchpur III	76.189	29.32945	Singh et al. 2010	late_harappan, early_historic	yes	yes		2001	2
1644	Mirchpur IV	76.17208333	29.30363333	Singh et al. 2010	late_harappan, early_historic	yes	yes		2001	2
1638	Mirchpur V	76.16066667	29.29485	Singh et al. 2010	early_historic	yes	yes		2010	1
1630	Mirchpur VI	76.1487	29.30463333	Singh et al. 2010	early_harappan, mature_harappan, late_harappan, early_historic	yes	yes		2010	1
3655	Mirchpur II	76.17638889	29.31111111	Kumar 2009	late_harappan	yes			1981	2
3651	Mirchpur III	76.17222222	29.3	Kumar 2009	early_harappan, late_harappan	yes			2001	1
3658	Mirchpur IV	76.17777778	29.30972222	Kumar 2009	late_harappan	yes			2001	1
3358	Mirrana	75.53416667	29.70766667	Singh et al. 2011	pgw	yes	yes		1999	1
4837	Mirrana	75.53555556	29.71325	Dangi 2011	pgw	yes	yes		2010	1
3256	Mofar	75.40533333	29.78766667	Singh et al. 2011	medieval	yes	yes		2011	1
3716	Mohal	76.24722222	29.1375	Kumar 2009	late_harappan, pgw	yes			2006	1
3729	Mohala II	76.25555556	29.13055556	Chakrabarti and Saini 2009	pgw, medieval	yes			2007	1
3281	Mohammedki	75.44116667	29.75466667	Singh et al. 2011	early_historic	yes	yes		2011	1
3411	Mohammedpur Sottar	75.63583333	29.61883333	Singh et al. 2011	medieval	yes	yes		2011	1
4872	Moonak	75.89605556	29.82025	Dangi 2011	pgw	yes	yes		1992	1
1596	Moth Ranghran	76.09398333	29.23376667	Singh et al. 2010	early_historic	yes	yes		2010	1
4850	Mudhlian	75.72266667	29.75727778	Dangi 2011	early_harappan, early_historic	yes	yes		2010	1
3250	Musa Ali	75.39233333	29.59116667	Singh et al. 2011	early_historic, medieval	yes	yes		2011	1
3462	Musa Khera	75.718	29.73366667	Singh et al. 2011	early_historic	yes	yes		2011	1
3415	Nadhuari I	75.63866667	29.5685	Singh et al. 2011	medieval	yes	yes		2011	1
3424	Nadhuari II	75.65133333	29.57066667	Singh et al. 2011	medieval	yes	yes		2011	1
3423	Nadhuari III	75.65116667	29.57466667	Singh et al. 2011	medieval	yes	yes		2011	1
3328	Naggal I	75.50316667	29.76966667	Singh et al. 2011	medieval	yes	yes		2011	1
3334	Naggal II	75.50583333	29.76883333	Singh et al. 2011	early_historic, medieval	yes	yes		2011	1
3327	Naggal III	75.5015	29.7685	Singh et al. 2011	early_historic, medieval	yes	yes		2011	1
3272	Nagpur	75.42566667	29.65166667	Singh et al. 2011	medieval	yes	yes		2011	1
4932	Naiwala The I, II,III,IV,V	75.5	29.83333333	Joshi et al. 1984	early_harappan, mature_harappan	no	no		1984	1
3321	Naiwala Theh	75.5	29.833333	Possehl (1999) Database	early_harappan, mature_harappan				1981	3
3267	Nandgarh	75.41916667	29.80383333	Singh et al. 2011	early_harappan, early_historic	yes	yes		1981	5
4898	Nandgarh II	75.41972222	29.80263889	Sharan et al. 2013	early_harappan	yes	yes		2011	1
4870	Nangla	75.88858333	29.613	Dangi 2011	medieval	yes	yes		2010	1
4876	Nangli I	75.91302778	29.60066667	Dangi 2011	early_harappan, early_historic	yes	yes		2010	1
3452	Nanheri I	75.69033333	29.65966667	Singh et al. 2011	early_historic	yes	yes		2009	2
3449	Nanheri II	75.68416667	29.66683333	Singh et al. 2011	medieval	yes	yes		2009	2
3266	Narayangarh	75.4175	29.901	Singh et al. 2011	early_harappan, early_historic, medieval	yes	yes		2011	1
1628	Narnaund	76.13333333	29.21666667	Kumar 2009	late_harappan, pgw, early_historic				2001	1
1635	Narnaund	76.15583333	29.21011667	Singh et al. 2010	pgw	yes	yes		1999	2
3302	Nimdi	75.4695	29.65933333	Singh et al. 2011	medieval	yes	yes		1996	1
3677	Pahalwan	76.2	29.65	Kumar 2009	early_harappan, late_harappan, pgw				1978	2
4916	Pahlwan	76.2	29.48333333	Joshi et al. 1984	early_harappan	no			1984	1
3553	Pali	76.06666667	29.2	Chakrabarti and Saini 2009	early_harappan, mature_harappan				2009	1
1573	Pali	76.06336667	29.16588333	Singh et al. 2010	late_harappan, pgw, early_historic	yes	yes		2010	1
4926	Pali I,II	76.08333333	29.13333333	Joshi et al. 1984	early_harappan, mature_harappan	no			1984	1
3559	Pali I	76.068333	29.169444	Possehl (1999) Database	early_harappan, mature_harappan	yes			1975	3
3388	Palsar	75.58883333	29.59183333	Singh et al. 2011	medieval	yes	yes		1986	1
3392	Pandri	75.59283333	29.58966667	Singh et al. 2011	medieval	yes	yes		2011	1
1569	Panhiari	76.05875	29.35223333	Singh et al. 2010	early_historic	yes	yes		2010	1
1636	Petwad I	76.15966667	29.16971667	Singh et al. 2010	medieval	yes	yes		2010	1
1642	Petwad II	76.17068333	29.17786667	Singh et al. 2010	pgw	yes	yes		2010	1
1658	Petwad III	76.19801667	29.15298333	Singh et al. 2010	pgw, nbpw	yes	yes		2010	1
1633	Petwad IV	76.15361667	29.14965	Singh et al. 2010	pgw, nbpw, early_historic	yes	yes		2010	1
4917	Pipal Theh I	76.08333333	29.75	Joshi et al. 1984	early_harappan, late_harappan	no			1984	1
3300	Pipalian	75.46783333	29.90166667	Singh et al. 2011	early_harappan	yes	yes		1999	2
4899	Pipalian I	75.46861111	29.90277778	Sharan et al. 2013	early_harappan	yes	yes		2011	1
3598	Pipaltha One	76.109722	29.759167	Possehl (1999) Database	early_harappan	yes			1981	3
3591	Pipaltha I	76.09916667	29.75916667	Chakrabarti and Saini 2009	early_harappan, late_harappan, medieval	yes			1981	2
3596	Pipaltha I (Kabra)	76.108333	29.75	Kumar 2009	early_harappan, late_harappan	yes			1981	4
3732	Puthi II	76.25972222	29.10138889	Kumar 2009	early_harappan, mature_harappan, late_harappan	yes			2006	1
1696	Radhana	76.28138889	29.25	Possehl (1999) Database	early_harappan, late_harappan	yes			1981	3
3345	Rajabad	75.52116667	29.56933333	Singh et al. 2011	medieval	yes	yes		2011	1
4942	Rajpura	76.06666667	29.18333333	Joshi et al. 1984	mature_harappan	no			1984	1
1567	Rajpura	76.0557	29.18126667	Singh et al. 2010	early_harappan	yes	yes		1981	5
3551	Rajpura	76.058333	29.180556	Possehl (1999) Database	early_harappan	yes			1988	1
3568	Rajpura	76.07222222	29.20555556	Kumar 2009	mature_harappan	yes			1981	2
3587	Rajpura	76.08555556	29.18416667	Law KMZ	mature_harappan	yes			1981	2
3574	Rajpura II	76.08055556	29.21388889	Kumar 2009	early_harappan, mature_harappan, late_harappan				2001	1
3571	Rajpura III	76.07361111	29.20833333	Kumar 2009	early_harappan, mature_harappan, late_harappan	yes			2001	1
4927	Rakhi Garhi	76.11666667	29.28333333	Joshi et al. 1984	early_harappan, mature_harappan, late_harappan	no			1984	1
1615	Rakhi Garhi	76.11666667	29.26666667	Chakrabarti and Saini 2009	early_harappan, mature_harappan, late_harappan				2002	2
3599	Rakhi Garhi	76.11388889	29.29166667	Law KMZ	mature_harappan	yes	yes		1975	1
1600	Rakhigarhi	76.1	29.29166667	Kumar 2009	early_harappan, mature_harappan, late_harappan				1975	2
1613	Rakhigarhi Mound I	76.11381667	29.29368333	Singh et al. 2010	early_harappan, mature_harappan	yes	yes		1975	3
1606	Rakhigarhi Mound II	76.11131667	29.29061667	Singh et al. 2010	mature_harappan	yes	yes		1975	3
1610	Rakhigarhi Mound III	76.11261667	29.29161667	Singh et al. 2010	mature_harappan	yes	yes		1975	3
1607	Rakhigarhi Mound IV	76.11206667	29.28933333	Singh et al. 2010	mature_harappan	yes	yes		1975	3
1621	Rakhigarhi Mound V	76.1179	29.28928333	Singh et al. 2010	early_harappan, mature_harappan, late_harappan	yes	yes		1975	3
1612	Rakhigarhi Mound VI	76.1138	29.29805	Singh et al. 2010	early_harappan	yes	yes		1975	3
1603	Rakhigarhi Mound VII	76.10555	29.29475	Singh et al. 2010	mature_harappan	yes	yes		1975	3
4977	Ram Garh Pandva I,II	76.28333333	29.65	Joshi et al. 1984	late_harappan	no			1984	1
3349	Ram Nagar Bhattal	75.52433333	29.85883333	Singh et al. 2011	pgw, early_historic	yes	yes		2011	1
3768	Ramgarh Pandwan One	76.283333	29.673056	Kumar 2009	late_harappan, early_historic				1981	4
3786	Ramgarh Pandwan Two	76.3	29.66277778	Possehl (1999) Database	late_harappan	yes			1981	3
3778	Ramgarh Pandwan I	76.28777778	29.66277778	Chakrabarti and Saini 2009	late_harappan, early_historic	yes			1981	2
4900	Ramnagar Bhathal I	75.52944444	29.86472222	Sharan et al. 2013	pgw, early_historic	yes	yes		2011	1
1673	Ramrai I	76.2366	29.28065	Singh et al. 2010	medieval	yes	yes		2010	1
1684	Ramrai III	76.25696667	29.26598333	Singh et al. 2010	early_historic	yes	yes		2010	1
3862	Rani Ran	76.35888889	29.70833333	Kumar 2009	early_harappan, mature_harappan, late_harappan	yes			1981	4
3538	Rani Ran I	76.02555556	29.70833333	Kumar 2009	mature_harappan, late_harappan	yes			1978	2
3529	Rasidan	76.01527778	29.72055556	Chakrabarti and Saini 2009	early_historic, medieval	yes		yes	1996	2
3540	Rasidan I and II	76.03194444	29.72055556	Chakrabarti and Saini 2009	early_historic, medieval	yes			1981	2
3389	Ratia I	75.58916667	29.68883333	Singh et al. 2011	early_historic, medieval	yes	yes		2011	1
3379	Ratia II	75.55683333	29.69183333	Singh et al. 2011	medieval	yes	yes		2011	1
3396	Ratia III	75.60133333	29.67166667	Singh et al. 2011	medieval	yes	yes		2011	1
4869	Ratta Khera	75.87897222	29.66522222	Dangi 2011	early_historic	yes	yes		2010	1
3348	Ratta Khera I	75.52333333	29.6525	Singh et al. 2011	medieval	yes	yes		1975	5
3344	Ratta Khera II	75.521	29.657	Singh et al. 2011	medieval	yes	yes		1975	5
4848	Ratta Thch I	75.71966667	29.71569444	Dangi 2011	mature_harappan, late_harappan, early_historic	yes	yes		1972	2
4847	Ratta The II	75.71888889	29.734	Dangi 2011	early_historic	yes	yes		2010	1
4929	Ratta Theh	75.75	29.73333333	Joshi et al. 1984	early_harappan, mature_harappan, late_harappan	no			1984	1
1487	Ratta Theh	75.70388889	29.72083333	Law KMZ	early_harappan		no		1975	2
3456	Ratta Theh	75.70216667	29.7095	Singh et al. 2011	early_harappan, mature_harappan	yes	yes		1975	5
3233	Ratta Tibba I	75.37033333	29.60116667	Singh et al. 2011	medieval	yes	yes		1967	2
3221	Ratta Tibba II	75.3555	29.60166667	Singh et al. 2011	pgw, early_historic, medieval	yes	yes		1967	2
4839	Roandh Kalan	75.58161111	29.76480556	Dangi 2011	early_harappan, early_historic, medieval	yes	yes		2010	1
4901	Roandh Kalan I	75.58194444	29.76588889	Sharan et al. 2013	early_harappan, early_historic	yes	yes		2011	1
3642	Roshan Khera	76.16666667	29.1125	Chakrabarti and Saini 2009	early_harappan, late_harappan	yes			2007	1
3614	Sadha Majra	76.133333	29.483333	Kumar 2009	early_harappan, late_harappan				1984	3
4855	Sadhanwas	75.77897222	29.79216667	Dangi 2011	early_historic, medieval	yes	yes		2010	1
3271	Saharan	75.42366667	29.887	Singh et al. 2011	medieval	yes	yes		2011	1
3237	Saharana	75.37366667	29.70733333	Singh et al. 2011	medieval	yes	yes		2011	1
3216	Sahidanwali	75.35066667	29.50433333	Singh et al. 2011	medieval	yes	yes		2011	1
3385	Sahnal	75.58333333	29.62583333	Singh et al. 2011	medieval	yes	yes		2011	1
1578	Sandlana	76.06698333	29.42083333	Singh et al. 2010	medieval	yes	yes		2010	1
4978	Sangatpura	76.23333333	29.33333333	Joshi et al. 1984	late_harappan	no			1984	1
1674	Sangatpura	76.24208333	29.33223333	Singh et al. 2010	late_harappan	yes	yes		1975	5
3704	Sangatpura	76.233333	29.333333	Possehl (1999) Database	mature_harappan, late_harappan				1975	3
3314	Sardarewala	75.48533333	29.76916667	Singh et al. 2011	early_historic	yes	yes		2011	1
1555	Sarsana	76.01983333	29.35801667	Singh et al. 2010	medieval	yes	yes		2010	1
4840	Saspali I	75.61202778	29.82275	Dangi 2011	pgw	yes	yes		2010	1
4918	Sedha Majra	76.13333333	29.48333333	Joshi et al. 1984	early_harappan	no			1984	1
4980	Sedha Majra	76.13333333	29.46666667	Joshi et al. 1984	late_harappan	no			1984	1
3756	Seman V	76.26944444	29.19722222	Kumar 2009	late_harappan, pgw	yes			2006	1
3782	Seman VI	76.29444444	29.23055556	Kumar 2009	mature_harappan, late_harappan	yes			2006	2
1525	Serhera I	75.97131667	29.38315	Singh et al. 2010	early_harappan, mature_harappan, late_harappan, early_historic	yes	yes		2010	1
1519	Serhera II	75.96396667	29.39136667	Singh et al. 2010	late_harappan	yes	yes		2010	1
1524	Serhera III	75.96681667	29.3938	Singh et al. 2010	early_historic	yes	yes		2010	1
1520	Serhera IV	75.96551667	29.39885	Singh et al. 2010	none	yes	yes		2010	1
4849	Sidhani	75.72152778	29.81063889	Dangi 2011	early_historic, medieval	yes	yes		2010	1
3322	Sihnewali	75.5	29.91666667	Possehl (1999) Database	late_harappan				1986	1
4981	Sinad	76.21666667	29.75	Joshi et al. 1984	late_harappan	no			1984	1
3685	Sinad	76.21666667	29.76388889	Kumar 2009	late_harappan	yes			1981	4
3688	Sinad	76.2175	29.76027778	Chakrabarti and Saini 2009	late_harappan, early_historic, medieval	yes			1981	2
1334	Sindhar	75.261	29.26303333	Singh et al. 2010	early_historic	yes	yes		2010	1
4982	Singhowal	76.21666667	29.6	Joshi et al. 1984	late_harappan	no			1984	1
4993	Singhwa	76.28333333	29.13333333	Joshi et al. 1984	late_harappan	no			1984	1
1506	Singhwa Ragho I	75.93413333	29.23968333	Singh et al. 2010	early_historic	yes	yes		1975	5
1502	Singhwa Ragho II	75.92221667	29.23268333	Singh et al. 2010	early_historic	yes	yes		1975	5
3692	Singhwal	76.222222	29.597222	Kumar 2009	late_harappan, medieval	yes			1981	4
3700	Singwal	76.23194444	29.60083333	Chakrabarti and Saini 2009	late_harappan, medieval	yes			1981	2
3530	Sisai Bola I	76.01666667	29.16666667	Law KMZ	late_harappan		no		1981	2
3536	Sisai Bola II	76.02222222	29.17083333	Kumar 2009	late_harappan	yes			1981	2
1564	Sisai I	76.0472	29.20033333	Singh et al. 2010	early_historic, medieval	yes	yes		1975	5
1572	Sisai II	76.06101667	29.20191667	Singh et al. 2010	late_harappan, early_historic	yes	yes		1975	4
1557	Sisai III	76.02041667	29.20385	Singh et al. 2010	late_harappan	yes	yes		1975	5
1535	Sisai IV	75.9868	29.20025	Singh et al. 2010	early_harappan, early_historic	yes	yes		2010	1
1541	Sisai Kaliravan I	76	29.15	Possehl (1999) Database	late_harappan			yes	1981	3
1532	Sisai V	75.98528333	29.1755	Singh et al. 2010	early_harappan, medieval	yes	yes		2010	1
1527	Sisai VI	75.97328333	29.17943333	Singh et al. 2010	early_harappan, early_historic, medieval	yes	yes		2010	1
3527	Sisai II	76.00138889	29.15	Kumar 2009	early_harappan	yes			1967	2
3543	Sisai II	76.047222	29.200556	Possehl (1999) Database	early_harappan, mature_harappan, late_harappan	yes			1975	2
3525	Sisai III	76	29.16666667	Kumar 2009	mature_harappan	yes		yes	1975	2
1542	Solath	76	29.38333333	Possehl (1999) Database	late_harappan, pgw			yes	1978	3
1583	Sotha	76.07705	29.37623333	Singh et al. 2010	early_historic	yes	yes		2010	1
3393	Sukhlampur	75.593	29.6365	Singh et al. 2011	early_historic, medieval	yes	yes		2011	1
3676	Sulchani	76.2	29.23333333	Kumar 2009	late_harappan, early_historic				2001	1
1650	Sulchani I	76.18355	29.21953333	Singh et al. 2010	early_historic	yes	yes		1999	3
1652	Sulchani II	76.18708333	29.22165	Singh et al. 2010	early_historic	yes	yes		2010	1
1657	Sulchani III	76.19146667	29.21241667	Singh et al. 2010	early_historic	yes	yes		2010	1
4979	Surbra	76.06666667	29.48333333	Joshi et al. 1984	late_harappan	no			1984	1
3570	Surbra	76.0725	29.49305556	Chakrabarti and Saini 2009	early_harappan, late_harappan	yes			1981	4
4902	Talabwala	75.52638889	29.76758333	Sharan et al. 2013	early_harappan, early_historic	yes	yes		2013	1
3418	Talwara	75.645	29.69166667	Possehl (1999) Database	mature_harappan, pgw	yes			1975	4
4931	Talwara	75.66666667	29.75	Joshi et al. 1984	early_harappan	no			1984	1
4860	Talwara	75.81341667	29.77752778	Dangi 2011	early_harappan, pgw, early historic	yes	yes		1972	2
3363	Thalwala	75.5375	29.77066667	Singh et al. 2011	medieval	yes	yes		2011	1
3347	Thalwala II	75.52283333	29.76716667	Singh et al. 2011	early_historic	yes	yes		2011	1
3346	Thalwala III	75.52216667	29.77	Singh et al. 2011	early_historic	yes	yes		2011	1
1608	Thurana I	76.1123	29.1429	Singh et al. 2010	late_harappan, pgw	yes	yes		1999	4
1602	Thurana II	76.10445	29.13495	Singh et al. 2010	early_historic, medieval	yes	yes		1999	4
1626	Thurana III	76.13035	29.13663333	Singh et al. 2010	early_historic, medieval	yes	yes		2010	1
1623	Thurana I	76.12222222	29.15777778	Chakrabarti and Saini 2009	pgw, early_historic, medieval	yes			2007	1
1609	Thurana II	76.1125	29.15833333	Chakrabarti and Saini 2009	late_harappan, pgw	yes			2007	1
4983	Thuwa	76.35	29.53333333	Joshi et al. 1984	late_harappan	no			1984	1
3847	Thuwa	76.35	29.52666667	Kumar 2009	late_harappan, early_historic	yes			1981	4
3635	Uchana Kalan	76.16583333	29.46611111	Chakrabarti and Saini 2009	medieval	yes			1981	2
3293	Uddat Saidewala	75.45866667	29.8045	Singh et al. 2011	early_historic	yes	yes		2011	1
1689	Ugalan	76.26566667	29.15616667	Singh et al. 2010	pgw, early_historic, medieval	yes	yes		2010	1
3765	Ugalon	76.27916667	29.15833333	Chakrabarti and Saini 2009	pgw, historic	yes			2007	1
4919	Ujhana	76.13333333	29.7	Joshi et al. 1984	early_harappan, late_harappan	no			1984	1
3609	Ujhana One	76.1175	29.69805556	Possehl (1999) Database	late_harappan	yes			1981	3
3621	Ujhana Two	76.14166667	29.72916667	Possehl (1999) Database	early_harappan, late_harappan	yes			1981	3
3619	Ujhana I	76.13527778	29.71583333	Chakrabarti and Saini 2009	late_harappan	yes			1981	2
1655	Uplana Three	76.19027778	29.58611111	Possehl (1999) Database	late_harappan	yes			1981	3
1551	Uplana Two	76.01416667	29.60277778	Possehl (1999) Database	late_harappan	yes		yes	1981	3
3666	Uplana II	76.18333333	29.68333333	Kumar 2009	late_harappan, pgw				1975	2
3455	Zabtewala	75.70033333	29.65633333	Singh et al. 2011	early_historic, medieval	yes	yes		2011	1
1700	Bata	76.29886111	29.71808333	Kumar 2009	early_harappan, late_harappan				1981	2
1702	Bari Bhaini Two	76.3	29.75	Possehl (1999) Database	late_harappan				1975	3
1704	Ghimana I	76.30138889	29.26333333	Chakrabarti and Saini 2009	early_harappan, late_harappan	yes			1981	2
1709	Amarheri One	76.3125	29.36111111	Possehl (1999) Database	late_harappan	yes			1981	3
1710	Barsola	76.3125	29.39083333	Chakrabarti and Saini 2009	early_historic, medieval	yes			1981	2
1711	Amarheri II	76.31527778	29.34444444	Kumar 2009	late_harappan	yes			1978	3
1815	Bhaini Maharajpur I	76.245833	29.1125	Dangi 2009	mature_harappan, late_harappan, early_historic	yes	yes		2009	1
1828	Meham III	76.329166	29.408333	Dangi 2009	medieval	yes	yes		1989	1
1840	Seman IV	76.297222	29.193055	Dangi 2009	early_historic	yes	yes		1989	1
3433	Chimun	75.6625	29.670278	Possehl (1999) Database	early_harappan, mature_harappan				1975	3
3457	Ratta Theh	75.70416667	29.72083333	Kumar 2009	early_harappan, mature_harappan, late_harappan, pgw	yes			1984	2
3479	Gularwala	75.76666667	29.71666667	Law KMZ	early_harappan, mature_harappan		no		1981	2
3509	Chanat Three	75.92777778	29.19777778	Law KMZ	early_harappan, mature_harappan	yes	no		1984	1
3550	Sisai One	76.05555556	29.19638889	Law KMZ	late_harappan	yes			1975	2
3567	Lohar Raghu	76.07143571	29.27480164	Law KMZ	late_harappan	yes			1981	2
3600	Belarkha	76.11666667	29.65	Possehl (1999) Database	late_harappan				1984	2
3630	Bhongra	76.153333	29.436389	Possehl (1999) Database	late_harappan, pgw				1981	3
3763	Alipura Two	76.275	29.52361111	Possehl (1999) Database	late_harappan				1981	2
3777	Ghimana One	76.28777778	29.25888889	Law KMZ	early_harappan, late_harappan	yes			1981	1
3784	Buwana One	76.295833	29.213333	Possehl (1999) Database	late_harappan				1981	3
3794	Bata Two	76.308333	29.730556	Possehl (1999) Database	late_harappan				1981	3
3818	Badsikri Khurd	76.329722	29.606389	Possehl (1999) Database	late_harappan				1981	3
Green, A. S., and C. A. Petrie. 2018. "Landscapes of Urbanization and De-Urbanization: Integrating Site Location Datasets to Investigate Changes in the Indus Civilization�s Settlement Distribution." Journal of Field Archaeology 43 (4).
